# Supplementary material for: Serotonin 5-HT6 Receptor Ligands and Butyrylcholinesterase Inhibitors Displaying Antioxidant Activity—Design, Synthesis and Biological Evaluation of Multifunctional Agents against Alzheimer’s Disease
Source: Int J Mol Sci. 2022 Aug 21;23(16):9443. doi: 10.3390/ijms23169443 (PMC9409043; doi:10.3390/ijms23169443)
Supplement: Supplementary file 1 [file ijms-23-09443-s001.zip]

Archive with 1 entries (1 files):
- ijms-1882341-supplementary.pdf
